# Supplementary material for: Co-Culture of Glomerular Endothelial Cells and Podocytes in a Custom-Designed Glomerulus-on-a-Chip Model Improves the Filtration Barrier Integrity and Affects the Glomerular Cell Phenotype
Source: Biosensors (Basel). 2023 Mar 3;13(3):339. doi: 10.3390/bios13030339 (PMC10046631; doi:10.3390/bios13030339)
Supplement: Supplementary file 1 [file biosensors-13-00339-s001.zip]

Archive with 1 entries (1 files):
- biosensors-2128316-supplementary.pdf
